# Supplementary material for: High-Pressure Processing Alters Biofilm Persistence and Virulence Gene Expression in Listeria monocytogenes Strains
Source: Int J Mol Sci. 2026 Jun 14;27(12):5366. doi: 10.3390/ijms27125366 (PMC13299948; doi:10.3390/ijms27125366)
Supplement: Supplementary file 1 [file ijms-27-05366-s001.zip]

Archive with 1 entries (1 files):
- ijms-4239046-supplementary.pdf
